# Supplementary material for: Delivered complementation in planta (DCIP) enables measurement of peptide-mediated protein delivery efficiency in plants
Source: Commun Biol. 2023 Aug 12;6:840. doi: 10.1038/s42003-023-05191-5 (PMC10423278; doi:10.1038/s42003-023-05191-5)
Supplement: Supplementary file 4 — Supplemental Data 1 [file 42003_2023_5191_MOESM4_ESM.xlsx]

## Sheet: Supplemental Data 1
Plasmid Name	Notes	Source	Protein Product Sequence	Protein Product Length (AA)	Protein Product MW (kDa)
DCIP	35s::NLS:mCherry:sfGFP1-10::tNOS fusion for nuclear localized expression using agrobacterium in pDGB1-a1R vector backbone	Generated in this work	MPKKKRKVGVSKGEEDNMAIIKEFMRFKVHMEGSVNGHEFEIEGEGEGRPYEGTQTAKLKVTKGGPLPFAWDILSPQFMYGSKAYVKHPADIPDYLKLSFPEGFKWERVMNFEDGGVVTVTQDSSLQDGEFIYKVKLRGTNFPSDGPVMQKKTMGWEASSERMYPEDGALKGEIKQRLKLKDGGHYDAEVKTTYKAKKPVQLPGAYNVNIKLDITSHNEDYTIVEQYERAEGRHSTGGMDELYKGGGGSGGGSLQMIDSKGEELFTGVVPILVELDGDVNGHKFSVRGEGEGDATIGKLTLKFICTTGKLPVPWPTLVTTLTYGVQCFSRYPDHMKRHDFFKSAMPEGYVQERTISFKDDGKYKTRAVVKFEGDTLVNRIELKGTDFKEDGNILGHKLE…	471	52.7
cytoCDCIP	35s::mCherry:sfGFP1-10::tNOS fusion for cytosolic expression using agrobacterium in pDGB1-a1R vector backbone	Generated in this work	MVSKGEEDNMAIIKEFMRFKVHMEGSVNGHEFEIEGEGEGRPYEGTQTAKLKVTKGGPLPFAWDILSPQFMYGSKAYVKHPADIPDYLKLSFPEGFKWERVMNFEDGGVVTVTQDSSLQDGEFIYKVKLRGTNFPSDGPVMQKKTMGWEASSERMYPEDGALKGEIKQRLKLKDGGHYDAEVKTTYKAKKPVQLPGAYNVNIKLDITSHNEDYTIVEQYERAEGRHSTGGMDELYKGGGGSGGGSLQMIDSKGEELFTGVVPILVELDGDVNGHKFSVRGEGEGDATIGKLTLKFICTTGKLPVPWPTLVTTLTYGVQCFSRYPDHMKRHDFFKSAMPEGYVQERTISFKDDGKYKTRAVVKFEGDTLVNRIELKGTDFKEDGNILGHKLEYNFNSHNV…	463	51.8
1B-GFP1-10	sfGFP1-10 inserted into 1B for E. coli expression and Hisx6 tag	Generated in this work	MGSSHHHHHHENLYFQSNATMIDSKGEELFTGVVPILVELDGDVNGHKFSVRGEGEGDATIGKLTLKFICTTGKLPVPWPTLVTTLTYGVQCFSRYPDHMKRHDFFKSAMPEGYVQERTISFKDDGKYKTRAVVKFEGDTLVNRIELKGTDFKEDGNILGHKLEYNFNSHNVYITADKQKNGIKANFTVRHNVEDGSVQLADHYQQNTPIGDGPVLLPDNHYLSTQTVLSKDPNEK*	236	26.6
1BR9-mCherry	mCherry insertion of 1BR9 for E. coli expression and Hisx6 tag	Generated in this work	MGSSHHHHHHENLYFQSNARDHMVLHEYVNAAGITGGGGSGGGGSYFQSNAVSKGEEDNMAIIKEFMRFKVHMEGSVNGHEFEIEGEGEGRPYEGTQTAKLKVTKGGPLPFAWDILSPQFMYGSKAYVKHPADIPDYLKLSFPEGFKWERVMNFEDGGVVTVTQDSSLQDGEFIYKVKLRGTNFPSDGPVMQKKTMGWEASSERMYPEDGALKGEIKQRLKLKDGGHYDAEVKTTYKAKKPVQLPGAYNVNIKLDITSHNEDYTIVEQYERAEGRHSTGGMDELYKGIGSGSNGSSGSVSRRRRRRRRR*	309	34.5
1BR9-mCherrySTOP	mCherry insertion of 1BR9 E. coli expression and Hisx6 tag with stop codon to prevent R9 tagging	Generated in this work	MGSSHHHHHHENLYFQSNARDHMVLHEYVNAAGITGGGGSGGGGSYFQSNAVSKGEEDNMAIIKEFMRFKVHMEGSVNGHEFEIEGEGEGRPYEGTQTAKLKVTKGGPLPFAWDILSPQFMYGSKAYVKHPADIPDYLKLSFPEGFKWERVMNFEDGGVVTVTQDSSLQDGEFIYKVKLRGTNFPSDGPVMQKKTMGWEASSERMYPEDGALKGEIKQRLKLKDGGHYDAEVKTTYKAKKPVQLPGAYNVNIKLDITSHNEDYTIVEQYERAEGRHSTGGMDELYK	286	32
1BR9-Lifeact	Lifeact peptide insertion of 1BR9 E. coli expression and Hisx6 tag	Generated in this work	MGSSHHHHHHENLYFQSNARDHMVLHEYVNAAGITGGGGSGGGGSYFQSNAMGVADLIKKFESISKEEGIGSGSNGNSGSVSRRRRRRRRR*	91	9.89
PEP101E-NLS-mCherry	UBQ10 driven expression of NLS-mCherry-sfGFP1-10 and Hisx6 tag	Generated in this work	MPKKKRKVGVSKGEEDNMAIIKEFMRFKVHMEGSVNGHEFEIEGEGEGRPYEGTQTAKLKVTKGGPLPFAWDILSPQFMYGSKAYVKHPADIPDYLKLSFPEGFKWERVMNFEDGGVVTVTQDSSLQDGEFIYKVKLRGTNFPSDGPVMQKKTMGWEASSERMYPEDGALKGEIKQRLKLKDGGHYDAEVKTTYKAKKPVQLPGAYNVNIKLDITSHNEDYTIVEQYERAEGRHSTGGMDELYKGGGGSGGGSLQMIDSKGEELFTGVVPILVELDGDVNGHKFSVRGEGEGDATIGKLTLKFICTTGKLPVPWPTLVTTLTYGVQCFSRYPDHMKRHDFFKSAMPEGYVQERTISFKDDGKYKTRAVVKFEGDTLVNRIELKGTDFKEDGNILGHKLE…	471	52.7
1BR9	LIC backbone derivatized from 1B for expression of N-terminal GFP11 and C-terminal R9 tagged proteins in E. coli	Generated in this work	MGSSHHHHHHENLYFQSNARDHMVLHEYVNAAGITGGGGSGGGGSYFQSNIGSGSNGNSGSVSRRRRRRRRR*	72	7.86
PEP101E	Cytosolic UBQ10 driven expression of sfGFP1-10 Plasmid from Prof. Dinesh Kumar (Park et al Plant Cell. 2017 Jul;29(7):1571-1584.)	Addgene #97387
1B	LIC backbone for hisx6 tagged expression of proteins in E. coli from Scott Gradia at UC Berkeley MacroLab	Addgene #29653
H6-mCherry	mCherry coding sequeince from Scott Gradia at UC Berkeley MacroLab	Addgene #29722
1BR9-AtWUS	E. coli codon optimized AtWUS insertion of 1BR9 for E. coli expression and Hisx6 tag	Generated in this work	MGSSHHHHHHENLYFQSNARDHMVLHEYVNAAGITGGGGSGGGGSYFQSNAEPPQHQHHHHQADQESGNNNNNKSGSGGYTCRQTSTRWTPTTEQIKILKELYYNNAIRSPTADQIQKITARLRQFGKIEGKNVFYWFQNHKARERQKKRFNGTNMTTPSSSPNSVMMAANDHYHPLLHHHHGVPMQRPANSVNVKLNQDHHLYHHNKPYPSFNNGNLNHASSGTECGVVNASNGYMSSHVYGSMEQDCSMNYNNVGGGWANMDHHYSSAPYNFFDRAKPLFGLEGHQEEEECGGDAYLEHRRTLPLFPMHGEDHINGGSGAIWKYGQSEVRPCASLELRLNGIGSGSNGSSGSVSRRRRRRRRR	365	41
1BR9-AtWUSSTOP	E. coli codon optimized AtWUS insertion of 1BR9 for E. coli expression and Hisx6 tag with stop codon to prevent R9 tagging	Generated in this work	MGSSHHHHHHENLYFQSNARDHMVLHEYVNAAGITGGGGSGGGGSYFQSNAEPPQHQHHHHQADQESGNNNNNKSGSGGYTCRQTSTRWTPTTEQIKILKELYYNNAIRSPTADQIQKITARLRQFGKIEGKNVFYWFQNHKARERQKKRFNGTNMTTPSSSPNSVMMAANDHYHPLLHHHHGVPMQRPANSVNVKLNQDHHLYHHNKPYPSFNNGNLNHASSGTECGVVNASNGYMSSHVYGSMEQDCSMNYNNVGGGWANMDHHYSSAPYNFFDRAKPLFGLEGHQEEEECGGDAYLEHRRTLPLFPMHGEDHINGGSGAIWKYGQSEVRPCASLELRLN	342	38.5
1BR9-BFP	BFP insertion of 1BR9 for E. coli expression and Hisx6 tag	Generated in this work	MGSSHHHHHHENLYFQSNARDHMVLHEYVNAAGITGGGGSGGGGSYFQSNAASSSELIKENMHMKLYMEGTVDNHHFKCTSEGEGKPYEGTQTMRIKVVEGGPLPFAFDILATSFLYGSKTFINHTQGIPDFFKQSFPEGFTWERVTTYEDGGVLTATQDTSLQDGCLIYNVKIRGVNFTSNGPVMQKKTLGWEAFTETLYPADGGLEGRNDMALKLVGGSHLIANIKTTYRSKKPAKNLKMPGVYYVDYRLERIKEANNETYVEQHEVAVARYCDLPSKLGHKLNGIGSGSNGSSGSVSRRRRRRRRR	309	34.3
1BR39-BFPSTOP	BFP insertion of 1BR9 for E. coli expression and Hisx6 tag with stop codon to prevent R9 tagging	Generated in this work	MGSSHHHHHHENLYFQSNARDHMVLHEYVNAAGITGGGGSGGGGSYFQSNAASSSELIKENMHMKLYMEGTVDNHHFKCTSEGEGKPYEGTQTMRIKVVEGGPLPFAFDILATSFLYGSKTFINHTQGIPDFFKQSFPEGFTWERVTTYEDGGVLTATQDTSLQDGCLIYNVKIRGVNFTSNGPVMQKKTLGWEAFTETLYPADGGLEGRNDMALKLVGGSHLIANIKTTYRSKKPAKNLKMPGVYYVDYRLERIKEANNETYVEQHEVAVARYCDLPSKLGHKLN	286	31.8
1BR9-AtWUSSTOP-Δα3	GFP11 tagged AtWUS with the third homeodomain helix deleted (AA82-101)	Generated in this work	MGSSHHHHHHENLYFQSNARDHMVLHEYVNAAGITGGGGSGGGGSYFQSNAEPPQHQHHHHQADQESGNNNNNKSGSGGYTCRQTSTRWTPTTEQIKILKELYYNNAIRSPTADQIQKITARLRQFGKIEGKNVFYWFQNHKARERQKKRFNGTNMTTPSSSPNSVMMAANDHYHPLLHHHHGVPMQRPANSVNVKLNQDHHLYHHNKPYPSFNNGNLNHASSGTECGVVNASNGYMSSHVYGSMEQDCSMNYNNVGGGWANMDHHYSSAPYNFFDRAKPLFGLEGHQEEEECGGDAYLEHRRTLPLFPMHGEDHINGGSGAIWKYGQSEVRPCASLELRLN	321	35.6
