# Supplementary material for: Delivered complementation in planta (DCIP) enables measurement of peptide-mediated protein delivery efficiency in plants
Source: Commun Biol. 2023 Aug 12;6:840. doi: 10.1038/s42003-023-05191-5 (PMC10423278; doi:10.1038/s42003-023-05191-5)
Supplement: Supplementary file 5 — Supplemental Data 2 [file 42003_2023_5191_MOESM5_ESM.xlsx]

## Sheet: Supplemental Data 2
DNA Set	FW 5->3' Sequence	REV 5->3' Sequence	Use
1	AAACTGCAGATGCCAAAGAAAAAGCGGAAAGTCGGAGTGAGCAAGGGCGAGGAG	AAACTGCAGGCTGCCACCGCCGCTACCGCCACCGCCCTTGTACAGCTCGTCCATGC	Amplification of mCherry from h6 mCherry Vector with PSTI overhangs for 5' insertion into Dinesh-kumar sfGFP1-10 vector with an NLS sequence and disordered linker
2	TACTTCCAATCCAATGCAGTGAGCAAGGGCGAGGAG	CTCCCACTACCAATGCCTTACTTGTACAGCTCGTCCATG	Amplification of mCherry from h6 mCherry Vector for 1BR9 cloning (with stop codon)
3	TACTTCCAATCCAATGCAGTGAGCAAGGGCGAGGAG	CTCCCACTACCAATGCCCTTGTACAGCTCGTCCATG	Amplification of mCherry from h6 mCherry Vector for 1BR9 cloning (no stop codon)
4	TACTTCCAATCCAATGCCACCATGATCGATAGCAAAGGAGAAG	TTATCCACTTCCAATGTTATTATCACTTTTCGTTGGGATCTTTC	Amplification of sfGFP1-10 from plasmid from Dinesh-kumar for cloning into 1B
5	GCGCCGTCTCGCTCAAAGCTCACTTTT	GCGCCGTCTCGCTCGAATGCCAAAGA	Amplification of NLS:mCherry:GFP1-10 for goldenbraid cloning into pUPD2
6	GCGCCGTCTCGCTCGAATGGTGAGCA	GCGCCGTCTCGCTCGAATGCCAAAGA	Amplification of mCherry:GFP1-10 for goldenbraid cloning into pUPD2
7	TACTTCCAATCCAATGCACGCGATCACATGGTCCTGCACGAGTACGTGAACGCCGCCGGGATCACTGGTGGCGGAGGTTCTGGAGGCGGTGGATCGTACTTCCAATCCAATATTGGTAGTGGGAGCAACGGCAGCAGCGGATCCGTGAGCCGCCGTCGCCGTCGCCGTCGCCGTCGCTAATAACATTGGAAGTGGATAA	TTATCCACTTCCAATGTTATTAGCGACGGCGACGGCGACGGCGACGGCGGCTCACGGATCCGCTGCTGCCGTTGCTCCCACTACCAATATTGGATTGGAAGTACGATCCACCGCCTCCAGAACCTCCGCCACCAGTGATCCCGGCGGCGTTCACGTACTCGTGCAGGACCATGTGATCGCGTGCATTGGATTGGAAGTA	LIC Insert for conversion of 1B to 1BR9
8	TACTTCCAATCCAATGCAATGGGCGTGGCCGACCTGATCAAGAAGTTCGAGAGCATCAGCAAGGAAGAGGGCATTGGTAGTGGGAG	CTCCCACTACCAATGCCCTCTTCCTTGCTGATGCTCTCGAACTTCTTGATCAGGTCGGCCACGCCCATTGCATTGGATTGGAAGTA	Lifeact Insert for LIC into 1BR9
9	ATGGAACCTCCCCAGCACCAGCACCATCACCACCAGGCTGATCAAGAGTCGGGAAATAACAACAACAATAAAAGCGGGAGCGGGGGTTACACCTGTCGTCAAACATCCACGCGCTGGACACCAACCACTGAACAAATCAAAATTTTGAAAGAATTATACTATAACAATGCCATTCGTTCACCTACCGCAGATCAAATCCAAAAAATTACAGCACGCTTGCGCCAGTTCGGAAAGATTGAGGGAAAAAACGTGTTCTACTGGTTTCAGAATCATAAGGCACGTGAACGTCAAAAAAAACGTTTTAACGGGACTAATATGACAACACCGAGTTCGAGTCCCAACTCCGTTATGATGGCAGCGAACGATCACTATCATCCATTACTGCACCACCATCATGGA…	CTAATTCAAACGCAGCTCAAGACTTGCGCAAGGGCGTACCTCCGACTGTCCGTACTTCCAAATGGCGCCAGACCCACCATTGATATGGTCCTCTCCATGCATCGGGAAAAGCGGTAAAGTACGACGATGTTCTAAGTAAGCGTCACCCCCGCATTCCTCCTCCTCCTGATGTCCCTCTAAGCCGAATAACGGTTTAGCACGGTCGAAGAAATTGTACGGCGCAGAGCTGTAGTGATGGTCCATATTGGCCCAGCCCCCTCCTACGTTGTTGTAATTCATTGAACAGTCTTGTTCCATAGAACCGTAGACGTGCGACGACATATATCCATTCGACGCATTGACGACCCCGCATTCGGTGCCACTGCTGGCGTGATTCAGGTTGCCGTTATTAAAAGATGG…	E. Coli codon optimized DNA sequence for AtWUS
10	TACTTCCAATCCAATGCAGAACCTCCCCAGCACCAG	CTCCCACTACCAATGCCATTCAAACGCAGCTCAAGAC	Amplification of AtWUS sequence from synethic DNA for insertion into 1BR9
11	AACTCTATGCAGCATTTGATCCAC	TGATTGCATATCTTTATCGCCATC	AtSAND1 qPCR Primer (TAIR: AT2G28390.1)
12	CGGTATGACTGGATATGAAC	ATTTGCATCGGAGAGCTC	AtARR6 qPCR primer (TAIR: AT5G62920.1)
13	CGAAGGGTTTAGGACTACATGAAG	GTGGGTTCACATGATGGTGCAA	AtCLV3 qPCR Primer (TAIR: AT2G27250.1)
14	TACTTCCAATCCAATGCAGAACCTCCCCAGCACCAG	CTCCCACTACCAATGCCTTAATTCAAACGCAGCTCAA	Amplification of AtWUS sequence from synethic DNA for insertion into 1BR9 (With Stop Codon)
15	TACTTCCAATCCAATGCAGCTTCCTCCAGCGAGCTG	CTCCCACTACCAATGCCATTAAGCTTGTGCCCCAGTT	Amplification of BFP for 1BR9 Cloning (no stop codon)
16	TACTTCCAATCCAATGCAGCTTCCTCCAGCGAGCTG	CTCCCACTACCAATGCCTCAATTAAGCTTGTGCCCCA	Amplification of BFP for 1BR9 Cloning (with stop codon)
17	ATCGACGGATCAAAGGGCA	ATGGCCATGTCTCTCGTGAAG	AtKAN1 qPCR primer (TAIR: AT5G16560.1)
18	AGCAGCTTCGTCAGGACAAT	AACTTCCCATGCAAACGTGC	AtKAN2 qPCR primer (TAIR: AT1G32240.1)
19	CACAAAGAACACCATTGATCCCA	GGGTTGCATACAAAAAGCGTGT	AtAS2 qPCR primer (TAIR: AT1G65620.1)
20	CACTGTCCTTGCTGTGAGT	AGCTCTCATGCTCACGGTC	AtYAB3 qPCR primer (TAIR: AT4G00180.1)
21	GGGACTAATATGACAACACCG	TCCCTCAATCTTTCCGAACT	Mutagenesis of 1BR9-AtWUSSTOP to delete alpha helix 3 of the WUS homeodomain
